# Supplementary material for: Idiopathic Pulmonary Arterial Hypertension in Paediatrics Represents Still a Serious Challenge: A Case Series Study
Source: Children (Basel). 2023 Mar 6;10(3):518. doi: 10.3390/children10030518 (PMC10047811; doi:10.3390/children10030518)
Supplement: Supplementary file 1 [file children-10-00518-s001.zip]

Archive with 1 entries (1 files):
- children-2139905-supplementary.pdf
